# Supplementary material for: Dataset on a Benchmark for Equality Constrained Multi-objective Optimization
Source: Data Brief. 2020 Jan 11;29:105130. doi: 10.1016/j.dib.2020.105130 (PMC6994572; doi:10.1016/j.dib.2020.105130)
Supplement: Multimedia component 1 [file mmc1.zip]

Archive with 96 entries (93 files):
- DataInBrief/
- DataInBrief/Images/
- DataInBrief/Images/pf_DP_PPS_H1_DTLZ1.png
- DataInBrief/Images/pf_DP_PPS_H1_DTLZ2.png
- DataInBrief/Images/pf_HV_PPS_H1_DTLZ1.png
- DataInBrief/Images/pf_HV_PPS_H1_DTLZ2.png
- DataInBrief/Images/ps_DP_PPS_H1_DTLZ1.png
- DataInBrief/Images/ps_DP_PPS_H1_DTLZ2.png
- DataInBrief/Images/ps_HV_PPS_H1_DTLZ1.png
- DataInBrief/Images/ps_HV_PPS_H1_DTLZ2.png
- DataInBrief/Images/pf_DP_MTS_H1_DTLZ1_k3.png
- DataInBrief/Images/pf_DP_MTS_H1_DTLZ2_k4.png
- DataInBrief/Images/pf_DP_MTS_H2_DTLZ2_k4.png
- DataInBrief/Images/pf_HV_MTS_H1_DTLZ1_k3.png
- DataInBrief/Images/pf_HV_MTS_H1_DTLZ2_k4.png
- DataInBrief/Images/pf_HV_MTS_H2_DTLZ2_k4.png
- DataInBrief/Images/ps_DP_MTS_H1_DTLZ1_k3.png
- DataInBrief/Images/ps_DP_MTS_H1_DTLZ2_k4.png
- DataInBrief/Images/ps_DP_MTS_H2_DTLZ2_k4.png
- DataInBrief/Images/ps_HV_MTS_H1_DTLZ1_k3.png
- DataInBrief/Images/ps_HV_MTS_H1_DTLZ2_k4.png
- DataInBrief/Images/ps_HV_MTS_H2_DTLZ2_k4.png
- DataInBrief/Images/pf_DP_GDE3_H1_DTLZ1_k3.png
- DataInBrief/Images/pf_DP_GDE3_H1_DTLZ2_k4.png
- DataInBrief/Images/pf_DP_GDE3_H2_DTLZ2_k4.png
- DataInBrief/Images/pf_HV_GDE3_H1_DTLZ1_k3.png
- DataInBrief/Images/pf_HV_GDE3_H1_DTLZ2_k4.png
- DataInBrief/Images/pf_HV_GDE3_H2_DTLZ2_k4.png
- DataInBrief/Images/ps_DP_GDE3_H1_DTLZ1_k3.png
- DataInBrief/Images/ps_DP_GDE3_H1_DTLZ2_k4.png
- DataInBrief/Images/ps_DP_GDE3_H2_DTLZ2_k4.png
- DataInBrief/Images/ps_HV_GDE3_H1_DTLZ1_k3.png
- DataInBrief/Images/ps_HV_GDE3_H1_DTLZ2_k4.png
- DataInBrief/Images/ps_HV_GDE3_H2_DTLZ2_k4.png
- DataInBrief/Images/pf_DP_MOEADD_H1_DTLZ1_k3.png
- DataInBrief/Images/pf_DP_MOEADD_H1_DTLZ2_k4.png
- DataInBrief/Images/pf_DP_MOEADD_H2_DTLZ2_k4.png
- DataInBrief/Images/pf_DP_NSGAII_H1_DTLZ1_k3.png
- DataInBrief/Images/pf_DP_NSGAII_H1_DTLZ2_k4.png
- DataInBrief/Images/pf_DP_NSGAII_H2_DTLZ2_k4.png
- DataInBrief/Images/pf_HV_MOEADD_H1_DTLZ1_k3.png
- DataInBrief/Images/pf_HV_MOEADD_H1_DTLZ2_k4.png
- DataInBrief/Images/pf_HV_MOEADD_H2_DTLZ2_k4.png
- DataInBrief/Images/pf_HV_NSGAII_H1_DTLZ1_k3.png
- DataInBrief/Images/pf_HV_NSGAII_H1_DTLZ2_k4.png
- DataInBrief/Images/pf_HV_NSGAII_H2_DTLZ2_k4.png
- DataInBrief/Images/ps_DP_MOEADD_H1_DTLZ1_k3.png
- DataInBrief/Images/ps_DP_MOEADD_H1_DTLZ2_k4.png
- DataInBrief/Images/ps_DP_MOEADD_H2_DTLZ2_k4.png
- DataInBrief/Images/ps_DP_NSGAII_H1_DTLZ1_k3.png
- DataInBrief/Images/ps_DP_NSGAII_H1_DTLZ2_k4.png
- DataInBrief/Images/ps_DP_NSGAII_H2_DTLZ2_k4.png
- DataInBrief/Images/ps_HV_MOEADD_H1_DTLZ1_k3.png
- DataInBrief/Images/ps_HV_MOEADD_H1_DTLZ2_k4.png
- DataInBrief/Images/ps_HV_MOEADD_H2_DTLZ2_k4.png
- DataInBrief/Images/ps_HV_NSGAII_H1_DTLZ1_k3.png
- DataInBrief/Images/ps_HV_NSGAII_H1_DTLZ2_k4.png
- DataInBrief/Images/ps_HV_NSGAII_H2_DTLZ2_k4.png
- DataInBrief/Images/pf_DP_NSGAIII_H1_DTLZ1_k3.png
- DataInBrief/Images/pf_DP_NSGAIII_H1_DTLZ2_k4.png
- DataInBrief/Images/pf_DP_NSGAIII_H2_DTLZ2_k4.png
- DataInBrief/Images/pf_HV_NSGAIII_H1_DTLZ1_k3.png
- DataInBrief/Images/pf_HV_NSGAIII_H1_DTLZ2_k4.png
- DataInBrief/Images/pf_HV_NSGAIII_H2_DTLZ2_k4.png
- DataInBrief/Images/ps_DP_NSGAIII_H1_DTLZ1_k3.png
- DataInBrief/Images/ps_DP_NSGAIII_H1_DTLZ2_k4.png
- DataInBrief/Images/ps_DP_NSGAIII_H2_DTLZ2_k4.png
- DataInBrief/Images/ps_HV_NSGAIII_H1_DTLZ1_k3.png
- DataInBrief/Images/ps_HV_NSGAIII_H1_DTLZ2_k4.png
- DataInBrief/Images/ps_HV_NSGAIII_H2_DTLZ2_k4.png
- DataInBrief/Images/pf_DP_ANSGAIII_H1_DTLZ1_k3.png
- DataInBrief/Images/pf_DP_ANSGAIII_H1_DTLZ2_k4.png
- DataInBrief/Images/pf_DP_ANSGAIII_H2_DTLZ2_k4.png
- DataInBrief/Images/pf_HV_ANSGAIII_H1_DTLZ1_k3.png
- DataInBrief/Images/pf_HV_ANSGAIII_H1_DTLZ2_k4.png
- DataInBrief/Images/pf_HV_ANSGAIII_H2_DTLZ2_k4.png
- DataInBrief/Images/ps_DP_ANSGAIII_H1_DTLZ1_k3.png
- DataInBrief/Images/ps_DP_ANSGAIII_H1_DTLZ2_k4.png
- DataInBrief/Images/ps_DP_ANSGAIII_H2_DTLZ2_k4.png
- DataInBrief/Images/ps_HV_ANSGAIII_H1_DTLZ1_k3.png
- DataInBrief/Images/ps_HV_ANSGAIII_H1_DTLZ2_k4.png
- DataInBrief/Images/ps_HV_ANSGAIII_H2_DTLZ2_k4.png
- DataInBrief/EqDTLZ/
- DataInBrief/EqDTLZ/Eq2_DTLZ1.m
- DataInBrief/EqDTLZ/Eq2_DTLZ2.m
- DataInBrief/EqDTLZ/Eq2_DTLZ3.m
- DataInBrief/EqDTLZ/Eq1_DTLZ2.m
- DataInBrief/EqDTLZ/Eq2_DTLZ4.m
- DataInBrief/EqDTLZ/Eq2_IDTLZ1.m
- DataInBrief/EqDTLZ/Eq2_IDTLZ2.m
- DataInBrief/EqDTLZ/Eq1_DTLZ1.m
- DataInBrief/EqDTLZ/Eq1_DTLZ3.m
- DataInBrief/EqDTLZ/Eq1_DTLZ4.m
- DataInBrief/EqDTLZ/Eq1_IDTLZ1.m
- DataInBrief/EqDTLZ/Eq1_IDTLZ2.m
- DataInBrief/datainbrief.docx
