# Supplementary material for: Dataset on a Benchmark for Equality Constrained Multi-objective Optimization
Source: Data Brief. 2020 Jan 11;29:105130. doi: 10.1016/j.dib.2020.105130 (PMC6994572; doi:10.1016/j.dib.2020.105130)
Supplement: Multimedia component 1 [file mmc1.zip › DataInBrief/EqDTLZ/Eq2_IDTLZ1.m]

classdef Eq2_IDTLZ1 < PROBLEM
% <problem> <DTLZ variant>
% Inverted DTLZ1

%------------------------------- Reference --------------------------------
% H. Jain and K. Deb, An evolutionary many-objective optimization algorithm
% using reference-point based non-dominated sorting approach, part II:
% Handling constraints and extending to an adaptive approach, IEEE
% Transactions on Evolutionary Computation, 2014, 18(4): 602-622.
%------------------------------- Copyright --------------------------------
% Copyright (c) 2018-2019 BIMK Group. You are free to use the PlatEMO for
% research purposes. All publications which use this platform or any code
% in the platform should acknowledge the use of "PlatEMO" and reference "Ye
% Tian, Ran Cheng, Xingyi Zhang, and Yaochu Jin, PlatEMO: A MATLAB platform
% for evolutionary multi-objective optimization [educational forum], IEEE
% Computational Intelligence Magazine, 2017, 12(4): 73-87".
%--------------------------------------------------------------------------

    methods
        %% Initialization
        function obj = Eq2_IDTLZ1()
            if isempty(obj.Global.M)
                obj.Global.M = 3;
            end
            if isempty(obj.Global.D)
                obj.Global.D = obj.Global.M + 4;
            end
            obj.Global.lower    = zeros(1,obj.Global.D);
            obj.Global.upper    = ones(1,obj.Global.D);
            obj.Global.encoding = 'real';
        end
        %% Calculate objective values
        function PopObj = CalObj(obj,PopDec)
            [N,D]  = size(PopDec);
            M      = obj.Global.M;
            g      = 100*(D-M+1+sum((PopDec(:,M:end)-0.5).^2-cos(20.*pi.*(PopDec(:,M:end)-0.5)),2));
            PopObj = (1+repmat(g,1,M))/2 - 0.5*repmat(1+g,1,M).*fliplr(cumprod([ones(N,1),PopDec(:,1:M-1)],2)).*[ones(N,1),1-PopDec(:,M-1:-1:1)];
        end
        %% Calculate constraint violations
        function PopCon = CalCon(obj,PopDec)
            [N,~]  = size(PopDec);
            M      = obj.Global.M;
            
            c = 0.5*ones(N,M-1);
            r = 0.5;
            xx = PopDec(:,1:M-1) - c;
            yy = xx;
            yy(:,M-1) = yy(:,M-1) - r;
            PopCon = [ abs( sum(xx.*xx, 2) - r^2 ) - 1e-4, ...
                        abs( sum(yy.*yy, 2) - r^2 ) - 1e-4];
        end
        %% Sample reference points on Pareto front
        function P = PF(obj,N)
            P = (1-UniformPoint(N,obj.Global.M))/2;
        end
    end
end
